# Supplementary material for: Sensitivity Enhanced Plasmonic Biosensor Using Bi2Se3-Graphene Heterostructures: A Theoretical Analysis
Source: Nanomaterials (Basel). 2022 Nov 19;12(22):4078. doi: 10.3390/nano12224078 (PMC9696186; doi:10.3390/nano12224078)
Supplement: Supplementary file 1 [file nanomaterials-12-04078-s001.zip]

Archive with 1 entries (1 files):
- nanomaterials-2030799-supplementary.pdf
